# Supplementary material for: Chemical Recycling of Bio-Based Thermosetting Epoxy Composite Produced by Vacuum-Assisted Resin Infusion Process
Source: Polymers (Basel). 2025 May 2;17(9):1241. doi: 10.3390/polym17091241 (PMC12073523; doi:10.3390/polym17091241)
Supplement: Supplementary file 1 [file polymers-17-01241-s001.zip]

Archive with 1 entries (1 files):
- polymers-3602436-supplementary.pdf
